# Supplementary material for: Hepatic Glucose Metabolism Disorder Induced by Adipose Tissue-Derived miR-548ag via DPP4 Upregulation
Source: Int J Mol Sci. 2023 Feb 3;24(3):2964. doi: 10.3390/ijms24032964 (PMC9917501; doi:10.3390/ijms24032964)
Supplement: Supplementary file 1 [file ijms-24-02964-s001.zip]

Archive with 1 entries (1 files):
- ijms-2176846-supplementary.pdf
